# Supplementary material for: Lignin as a Partial Polyol Replacement in Polyurethane Flexible Foam
Source: Molecules. 2021 Apr 15;26(8):2302. doi: 10.3390/molecules26082302 (PMC8071504; doi:10.3390/molecules26082302)
Supplement: Supplementary file 1 [file molecules-26-02302-s001.zip]

Archive with 1 entries (1 files):
- molecules-1154756-supplementary.pdf
